# Supplementary material for: Structural insights of human mitofusin-2 into mitochondrial fusion and CMT2A onset
Source: Nat Commun. 2019 Oct 29;10:4914. doi: 10.1038/s41467-019-12912-0 (PMC6820788; doi:10.1038/s41467-019-12912-0)
Supplement: Supplementary file 3 — Source Data [file 41467_2019_12912_MOESM3_ESM.xlsx]

## Sheet: Sheet1
Figure 2a
	MFN2IM Kd (min-1)			MFN1IM Kd (min-1)
	group1	group2	group3	group1	group2	group3
0.5 μM	0.06	0.04	0.08	0.4	0.6	1.2
1 μM	0.2	0.1	0.1	2.8	2.6	2.2
2 μM	0.2	0.15	0.15	4.4	3.8	3.9
4 μM	0.225	0.15	0.15	5.5	5.5	5.25
8 μM	0.25	0.25	0.2375	6.275	6.825	6.275
16 μM	0.28125	0.2125	0.24375	6.275	6.675	6.75
32 μM	0.28125	0.3375	0.259375	7.38125	6.8875	7.06875
Figure 2d
	Kd measurement1 (min-1)	Kd measurement2 (min-1)	Kd measurement3 (min-1)
hsMFN1IM	7.775	8.5	9.13125
hsMFN1IM(I108T)	0.725	0.6625	0.7125
hsMFN2IM	0.35625	0.3625	0.35
hsMFN2IM(T129I)	4.0625	3.74375	3.74375
mmMFN1IM	0.75625	0.75625	0.7375
mmMFN2IM	0.45625	0.45625	0.45625
Figure 4h
	group1				group2				group3
	long tubular	short tubular	fragmented	aggregation	long tubular	short tubular	fragmented	aggregation	long tubular	short tubular	fragmented	aggregation
MFN2 WT	94	6	0	0	90	10	0	0	91	9	0	0
DM	0	0	100	0	0	0	100	0	0	0	100	0
I126D	0	7	91	2	0	11	86	3	0	7	90	3
N161A	0	3	94	3	0	9	84	7	0	6	90	4
K307A	0	29	71	0	0	22	78	0	0	25	75	0
Figure 5f
	Kd measurement1 (min-1)	Kd measurement2 (min-1)	Kd measurement3 (min-1)
MFN1IM	1.2	0.8	0.8
MFN1IM+MFN2IM(T130A)	2.8	3.2	3.2
MFN1IM+MFN2IM(T130AE230AR259A)	1.6	2	2
MFN2IM(T130A)	0.012	0.008	0.02
MFN2IM(T130A E230A R259A)	0.0036	0.004	0.008
Figure 6b
	Kd measurement1 (min-1)	Kd measurement2 (min-1)	Kd measurement3 (min-1)
WT	0.325	0.28125	0.2625
G127V	0.1125	0.09375	0.10625
R104W	0.2	0.15625	0.15
P251R	0.16875	0.1875	0.2125
C132T	0.2125	0.20625	0.2
V273G	0.24375	0.2375	0.25
Q276H	0.35625	0.3125	0.3375
R280H	0.41875	0.40625	0.41875
L218P	0.4375	0.40625	0.475
H165R	0.75	0.73125	0.70625
N131S	0.91875	0.89375	0.8625
P251L	1.49375	1.48125	1.49375
L248V	1.675	1.73125	1.65
T105M	1.925	2.0125	1.9875
R94W	0.94375	0.9625	0.95625
R94Q	1.1625	1.1625	1.16875
M376L	0.29375	0.29375	0.3
W740S	0.325	0.325	0.3375
L76P	0.35	0.35625	0.36875
R364P	1.60625	1.59375	1.65625
R364W	2.15	2.1125	2.20625
Supplementary Figure 3e
	Kd measurement1 (min-1)	Kd measurement2 (min-1)	Kd measurement3 (min-1)
MFN2IM	0.31875	0.35625	0.375
MFN2IM+Ca2+	0.3125	0.3625	0.35
Supplementary Figure 4a
	Kd measurement1 (min-1)	Kd measurement2 (min-1)	Kd measurement3 (min-1)
MFN1IM	7.14375	7.59375	7.4875
MFN1IM(S86N)	6.05625	5.5875	5.55
MFN1IM(S90T)	5.275	4.5375	5.45
MFN2IM	0.275	0.25	0.2625
MFN2IM(N107S)	0.3875	0.36875	0.36875
MFN2IM(T111S)	0.20625	0.19375	0.2125
Supplementary Figure 5f
	Kd measurement1 (min-1)	Kd measurement2 (min-1)	Kd measurement3 (min-1)
MFN2IM	0.31875	0.35625	0.375
MFN2IM+CIT	0.3625	0.4125	0.4
Supplementary Figure 6f
	Kd measurement1 (min-1)	Kd measurement2 (min-1)	Kd measurement3 (min-1)
WT	0.21875	0.225	0.2125
R259A	0.16875	0.15625	0.15625
I126D	0.15625	0.16875	0.16875
K307A	0.15625	0.18125	0.1875
Y269A	0.2125	0.23125	0.25
N161A	0.25	0.25	0.2625
E230A	0.25625	0.25	0.28125
E266A	0.26875	0.2625	0.26875
V273D	0.2875	0.29375	0.31875
Supplementary Figure 7c
	Kd measurement1 (min-1)	Kd measurement2 (min-1)	Kd measurement3 (min-1)
MFN2IM	0.34375	0.34375	0.325
MFN2(C390S+A706C)	0.38125	0.375	0.3625
MFN1IM	7.31875	7.40625	6.95
MFN1(C156S+A696C)	8.74375	8.5875	7.33125
